# Supplementary material for: The Impact of Point-of-Care Ultrasound on the Diagnosis and Management of Small Bowel Obstruction in the Emergency Department: A Retrospective Observational Single-Center Study
Source: Medicina (Kaunas). 2024 Dec 4;60(12):2006. doi: 10.3390/medicina60122006 (PMC11727861; doi:10.3390/medicina60122006)
Supplement: Supplementary file 1 [file medicina-60-02006-s001.zip]

Archive with 1 entries (1 files):
- medicina-3295447-supplementary.pdf
